# Supplementary material for: Quantification of stroke volume in a simulated healthy volunteer model of traumatic haemorrhage; a comparison of two non-invasive monitoring devices using error grid analysis alongside traditional measures of agreement
Source: PLoS One. 2021 Dec 23;16(12):e0261546. doi: 10.1371/journal.pone.0261546 (PMC8699736; doi:10.1371/journal.pone.0261546)
Supplement: S3 File — Excel spreadsheet where each cell is a comparator between actual fall in stroke volume and measured fall in stroke volume. The range of harm from 0–150 has been recalculated as a percentage value and colour coded using the colour scales function. (XLSX) [file pone.0261546.s003.xlsx]

## Sheet: Sheet1
STANDARD	0	1	2	3	4	5	6	7	8	9	10	11	12	13	14	15	16	17	18	19	20	21	22	23	24	25	26	27	28	29	30	31	32	33	34	35	36	37	38	39	40	41	42	43	44	45	46	47	48
0	0	0	0	0	0	0	7	7	7	7	27	27	27	27	27	27	29	29	29	29	29	45	45	45	45	45	47	47	47	47	47	64	64	64	64	64	64	64	64	64	64	64	64	64	64	64	64	64	64
1	0	0	0	0	0	0	7	7	7	7	27	27	27	27	27	27	29	29	29	29	29	45	45	45	45	45	47	47	47	47	47	64	64	64	64	64	64	64	64	64	64	64	64	64	64	64	64	64	64
2	0	0	0	0	0	0	7	7	7	7	27	27	27	27	27	27	29	29	29	29	29	45	45	45	45	45	47	47	47	47	47	64	64	64	64	64	64	64	64	64	64	64	64	64	64	64	64	64	64
3	0	0	0	0	0	0	7	7	7	7	27	27	27	27	27	27	29	29	29	29	29	45	45	45	45	45	47	47	47	47	47	64	64	64	64	64	64	64	64	64	64	64	64	64	64	64	64	64	64
4	0	0	0	0	0	0	7	7	7	7	27	27	27	27	27	27	29	29	29	29	29	45	45	45	45	45	47	47	47	47	47	64	64	64	64	64	64	64	64	64	64	64	64	64	64	64	64	64	64
5	0	0	0	0	0	0	7	7	7	7	27	27	27	27	27	27	29	29	29	29	29	45	45	45	45	45	47	47	47	47	47	64	64	64	64	64	64	64	64	64	64	64	64	64	64	64	64	64	64
6	11	11	11	11	11	11	0	0	0	0	17	17	17	17	17	17	21	21	21	21	21	42	42	42	42	42	47	47	47	47	47	64	64	64	64	64	64	64	64	64	64	64	64	64	64	64	64	64	64
7	11	11	11	11	11	11	0	0	0	0	17	17	17	17	17	17	21	21	21	21	21	42	42	42	42	42	47	47	47	47	47	64	64	64	64	64	64	64	64	64	64	64	64	64	64	64	64	64	64
8	11	11	11	11	11	11	0	0	0	0	17	17	17	17	17	17	21	21	21	21	21	42	42	42	42	42	47	47	47	47	47	64	64	64	64	64	64	64	64	64	64	64	64	64	64	64	64	64	64
9	11	11	11	11	11	11	0	0	0	0	17	17	17	17	17	17	21	21	21	21	21	42	42	42	42	42	47	47	47	47	47	64	64	64	64	64	64	64	64	64	64	64	64	64	64	64	64	64	64
10	35	35	35	35	35	35	24	24	24	24	0	0	0	0	0	0	6	6	6	6	6	13	13	13	13	13	27	27	27	27	27	40	40	40	40	40	40	40	40	40	40	42	42	42	42	42	42	42	42
11	35	35	35	35	35	35	24	24	24	24	0	0	0	0	0	0	6	6	6	6	6	13	13	13	13	13	27	27	27	27	27	40	40	40	40	40	40	40	40	40	40	42	42	42	42	42	42	42	42
12	35	35	35	35	35	35	24	24	24	24	0	0	0	0	0	0	6	6	6	6	6	13	13	13	13	13	27	27	27	27	27	40	40	40	40	40	40	40	40	40	40	42	42	42	42	42	42	42	42
13	35	35	35	35	35	35	24	24	24	24	0	0	0	0	0	0	6	6	6	6	6	13	13	13	13	13	27	27	27	27	27	40	40	40	40	40	40	40	40	40	40	42	42	42	42	42	42	42	42
14	35	35	35	35	35	35	24	24	24	24	0	0	0	0	0	0	6	6	6	6	6	13	13	13	13	13	27	27	27	27	27	40	40	40	40	40	40	40	40	40	40	42	42	42	42	42	42	42	42
15	35	35	35	35	35	35	24	24	24	24	6	6	6	6	6	6	0	0	0	0	0	10	10	10	10	10	26	26	26	26	26	40	40	40	40	40	40	40	40	40	40	40	40	40	40	40	40	40	40
16	40	40	40	40	40	40	37	37	37	37	6	6	6	6	6	6	0	0	0	0	0	10	10	10	10	10	26	26	26	26	26	40	40	40	40	40	40	40	40	40	40	40	40	40	40	40	40	40	40
17	40	40	40	40	40	40	37	37	37	37	6	6	6	6	6	6	0	0	0	0	0	10	10	10	10	10	26	26	26	26	26	40	40	40	40	40	40	40	40	40	40	40	40	40	40	40	40	40	40
18	40	40	40	40	40	40	37	37	37	37	6	6	6	6	6	6	0	0	0	0	0	10	10	10	10	10	26	26	26	26	26	40	40	40	40	40	40	40	40	40	40	40	40	40	40	40	40	40	40
19	40	40	40	40	40	40	37	37	37	37	6	6	6	6	6	6	0	0	0	0	0	10	10	10	10	10	26	26	26	26	26	40	40	40	40	40	40	40	40	40	40	40	40	40	40	40	40	40	40
20	40	40	40	40	40	40	37	37	37	37	6	6	6	6	6	6	0	0	0	0	0	10	10	10	10	10	26	26	26	26	26	40	40	40	40	40	40	40	40	40	40	40	40	40	40	40	40	40	40
21	54	54	54	54	54	54	52	52	52	52	24	24	24	24	24	24	19	19	19	19	19	0	0	0	0	0	10	10	10	10	10	30	30	30	30	30	30	30	30	30	30	30	30	30	30	30	30	30	30
22	54	54	54	54	54	54	52	52	52	52	24	24	24	24	24	24	19	19	19	19	19	0	0	0	0	0	10	10	10	10	10	30	30	30	30	30	30	30	30	30	30	30	30	30	30	30	30	30	30
23	54	54	54	54	54	54	52	52	52	52	24	24	24	24	24	24	19	19	19	19	19	0	0	0	0	0	10	10	10	10	10	30	30	30	30	30	30	30	30	30	30	30	30	30	30	30	30	30	30
24	54	54	54	54	54	54	52	52	52	52	24	24	24	24	24	24	19	19	19	19	19	0	0	0	0	0	10	10	10	10	10	30	30	30	30	30	30	30	30	30	30	30	30	30	30	30	30	30	30
25	54	54	54	54	54	54	52	52	52	52	24	24	24	24	24	24	19	19	19	19	19	0	0	0	0	0	10	10	10	10	10	30	30	30	30	30	30	30	30	30	30	30	30	30	30	30	30	30	30
26	62	62	62	62	62	62	75	75	75	75	39	39	39	39	39	39	26	26	26	26	26	3	3	3	3	3	0	0	0	0	0	13	13	13	13	13	13	13	13	13	13	13	13	13	13	13	13	13	13
27	62	62	62	62	62	62	75	75	75	75	39	39	39	39	39	39	26	26	26	26	26	3	3	3	3	3	0	0	0	0	0	13	13	13	13	13	13	13	13	13	13	13	13	13	13	13	13	13	13
28	62	62	62	62	62	62	75	75	75	75	39	39	39	39	39	39	26	26	26	26	26	3	3	3	3	3	0	0	0	0	0	13	13	13	13	13	13	13	13	13	13	13	13	13	13	13	13	13	13
29	62	62	62	62	62	62	75	75	75	75	39	39	39	39	39	39	26	26	26	26	26	3	3	3	3	3	0	0	0	0	0	13	13	13	13	13	13	13	13	13	13	13	13	13	13	13	13	13	13
30	62	62	62	62	62	62	75	75	75	75	51	51	51	51	51	51	40	40	40	40	40	21	21	21	21	21	15	15	15	15	15	0	0	0	0	0	0	0	0	0	0	0	0	0	0	0	0	0	0
31	81	81	81	81	81	81	78	78	78	78	51	51	51	51	51	51	40	40	40	40	40	21	21	21	21	21	15	15	15	15	15	0	0	0	0	0	0	0	0	0	0	0	0	0	0	0	0	0	0
32	81	81	81	81	81	81	78	78	78	78	51	51	51	51	51	51	40	40	40	40	40	21	21	21	21	21	15	15	15	15	15	0	0	0	0	0	0	0	0	0	0	0	0	0	0	0	0	0	0
33	81	81	81	81	81	81	78	78	78	78	51	51	51	51	51	51	40	40	40	40	40	21	21	21	21	21	15	15	15	15	15	0	0	0	0	0	0	0	0	0	0	0	0	0	0	0	0	0	0
34	81	81	81	81	81	81	78	78	78	78	51	51	51	51	51	51	40	40	40	40	40	21	21	21	21	21	15	15	15	15	15	0	0	0	0	0	0	0	0	0	0	0	0	0	0	0	0	0	0
35	81	81	81	81	81	81	78	78	78	78	51	51	51	51	51	51	40	40	40	40	40	21	21	21	21	21	15	15	15	15	15	0	0	0	0	0	0	0	0	0	0	0	0	0	0	0	0	0	0
36	81	81	81	81	81	81	78	78	78	78	51	51	51	51	51	51	40	40	40	40	40	21	21	21	21	21	15	15	15	15	15	0	0	0	0	0	0	0	0	0	0	0	0	0	0	0	0	0	0
37	81	81	81	81	81	81	78	78	78	78	51	51	51	51	51	51	40	40	40	40	40	21	21	21	21	21	15	15	15	15	15	0	0	0	0	0	0	0	0	0	0	0	0	0	0	0	0	0	0
38	81	81	81	81	81	81	78	78	78	78	51	51	51	51	51	51	40	40	40	40	40	21	21	21	21	21	15	15	15	15	15	0	0	0	0	0	0	0	0	0	0	0	0	0	0	0	0	0	0
39	81	81	81	81	81	81	78	78	78	78	51	51	51	51	51	51	40	40	40	40	40	21	21	21	21	21	15	15	15	15	15	0	0	0	0	0	0	0	0	0	0	0	0	0	0	0	0	0	0
40	81	81	81	81	81	81	78	78	78	78	51	51	51	51	51	51	40	40	40	40	40	21	21	21	21	21	15	15	15	15	15	0	0	0	0	0	0	0	0	0	0	0	0	0	0	0	0	0	0
41	81	81	81	81	81	81	78	78	78	78	51	51	51	51	51	51	41	41	41	41	41	21	21	21	21	21	15	15	15	15	15	0	0	0	0	0	0	0	0	0	0	0	0	0	0	0	0	0	0
42	81	81	81	81	81	81	78	78	78	78	51	51	51	51	51	51	41	41	41	41	41	21	21	21	21	21	15	15	15	15	15	0	0	0	0	0	0	0	0	0	0	0	0	0	0	0	0	0	0
43	81	81	81	81	81	81	78	78	78	78	51	51	51	51	51	51	41	41	41	41	41	21	21	21	21	21	15	15	15	15	15	0	0	0	0	0	0	0	0	0	0	0	0	0	0	0	0	0	0
44	81	81	81	81	81	81	78	78	78	78	51	51	51	51	51	51	41	41	41	41	41	21	21	21	21	21	15	15	15	15	15	0	0	0	0	0	0	0	0	0	0	0	0	0	0	0	0	0	0
45	81	81	81	81	81	81	78	78	78	78	51	51	51	51	51	51	41	41	41	41	41	21	21	21	21	21	15	15	15	15	15	0	0	0	0	0	0	0	0	0	0	0	0	0	0	0	0	0	0
46	81	81	81	81	81	81	78	78	78	78	51	51	51	51	51	51	41	41	41	41	41	21	21	21	21	21	15	15	15	15	15	0	0	0	0	0	0	0	0	0	0	0	0	0	0	0	0	0	0
47	81	81	81	81	81	81	78	78	78	78	51	51	51	51	51	51	41	41	41	41	41	21	21	21	21	21	15	15	15	15	15	0	0	0	0	0	0	0	0	0	0	0	0	0	0	0	0	0	0
48	81	81	81	81	81	81	78	78	78	78	51	51	51	51	51	51	41	41	41	41	41	21	21	21	21	21	15	15	15	15	15	0	0	0	0	0	0	0	0	0	0	0	0	0	0	0	0	0	0
49	81	81	81	81	81	81	78	78	78	78	51	51	51	51	51	51	41	41	41	41	41	21	21	21	21	21	15	15	15	15	15	0	0	0	0	0	0	0	0	0	0	0	0	0	0	0	0	0	0
50	81	81	81	81	81	81	78	78	78	78	51	51	51	51	51	51	41	41	41	41	41	21	21	21	21	21	15	15	15	15	15	0	0	0	0	0	0	0	0	0	0	0	0	0	0	0	0	0	0
51	87	87	87	87	87	87	80	80	80	80	53	53	53	53	53	53	46	46	46	46	46	25	25	25	25	25	11	11	11	11	11	3	3	3	3	3	3	3	3	3	3	3	3	3	3	3	3	3	3
52	87	87	87	87	87	87	80	80	80	80	53	53	53	53	53	53	46	46	46	46	46	25	25	25	25	25	11	11	11	11	11	3	3	3	3	3	3	3	3	3	3	3	3	3	3	3	3	3	3
53	87	87	87	87	87	87	80	80	80	80	53	53	53	53	53	53	46	46	46	46	46	25	25	25	25	25	11	11	11	11	11	3	3	3	3	3	3	3	3	3	3	3	3	3	3	3	3	3	3
54	87	87	87	87	87	87	80	80	80	80	53	53	53	53	53	53	46	46	46	46	46	25	25	25	25	25	11	11	11	11	11	3	3	3	3	3	3	3	3	3	3	3	3	3	3	3	3	3	3
55	87	87	87	87	87	87	80	80	80	80	53	53	53	53	53	53	46	46	46	46	46	25	25	25	25	25	11	11	11	11	11	3	3	3	3	3	3	3	3	3	3	3	3	3	3	3	3	3	3
56	87	87	87	87	87	87	80	80	80	80	53	53	53	53	53	53	46	46	46	46	46	25	25	25	25	25	11	11	11	11	11	3	3	3	3	3	3	3	3	3	3	3	3	3	3	3	3	3	3
57	87	87	87	87	87	87	80	80	80	80	53	53	53	53	53	53	46	46	46	46	46	25	25	25	25	25	11	11	11	11	11	3	3	3	3	3	3	3	3	3	3	3	3	3	3	3	3	3	3
58	87	87	87	87	87	87	80	80	80	80	53	53	53	53	53	53	46	46	46	46	46	25	25	25	25	25	11	11	11	11	11	3	3	3	3	3	3	3	3	3	3	3	3	3	3	3	3	3	3
59	87	87	87	87	87	87	80	80	80	80	53	53	53	53	53	53	46	46	46	46	46	25	25	25	25	25	11	11	11	11	11	3	3	3	3	3	3	3	3	3	3	3	3	3	3	3	3	3	3
60	87	87	87	87	87	87	80	80	80	80	53	53	53	53	53	53	46	46	46	46	46	25	25	25	25	25	11	11	11	11	11	3	3	3	3	3	3	3	3	3	3	3	3	3	3	3	3	3	3
[truncated: 12 more columns]
